# Supplementary material for: Coupling of Fibrin Reorganization and Fibronectin Patterning by Corneal Fibroblasts in Response to PDGF BB and TGFβ1
Source: Bioengineering (Basel). 2020 Aug 7;7(3):89. doi: 10.3390/bioengineering7030089 (PMC7552779; doi:10.3390/bioengineering7030089)
Supplement: Supplementary file 1 [file bioengineering-07-00089-s001.zip]

Archive with 23 entries (21 files):
- bioengineering-831352-suppl-final/
- bioengineering-831352-suppl-final/bioengineering-831352-final supplementary.pdf
- bioengineering-831352-suppl-final/SupplementalMaterial/
- bioengineering-831352-suppl-final/SupplementalMaterial/SupplementalFigure1_Final.tif
- bioengineering-831352-suppl-final/SupplementalMaterial/SupplementalFigure2_Final.tif
- bioengineering-831352-suppl-final/SupplementalMaterial/SupplementalFigure3_Final.tif
- bioengineering-831352-suppl-final/SupplementalMaterial/SupplementalMovie_1.mov
- bioengineering-831352-suppl-final/SupplementalMaterial/SupplementalMovie_2.mov
- bioengineering-831352-suppl-final/SupplementalMaterial/SupplementalMovie_3.mov
- bioengineering-831352-suppl-final/SupplementalMaterial/SupplementalMovie_4.MOV
- bioengineering-831352-suppl-final/SupplementalMaterial/Table S1 new.docx
- bioengineering-831352-suppl-final/SupplementalMovie_1.mov
- bioengineering-831352-suppl-final/SupplementalMovie_2.mov
- bioengineering-831352-suppl-final/SupplementalMovie_3.mov
- bioengineering-831352-suppl-final/SupplementalMovie_4.MOV
- SupplementalMaterial/SupplementalFigure1_Final.tif
- SupplementalMaterial/SupplementalFigure2_Final.tif
- SupplementalMaterial/SupplementalFigure3_Final.tif
- SupplementalMaterial/SupplementalMovie_1.mov
- SupplementalMaterial/SupplementalMovie_2.mov
- SupplementalMaterial/SupplementalMovie_3.mov
- SupplementalMaterial/SupplementalMovie_4.MOV
- SupplementalMaterial/Table S1 new.docx
